# Supplementary material for: Solving the Enigma of the Identity of Laccaria laccata
Source: J Fungi (Basel). 2025 Aug 1;11(8):575. doi: 10.3390/jof11080575 (PMC12387599; doi:10.3390/jof11080575)
Supplement: Supplementary file 1 [file jof-11-00575-s001.zip]

Archive with 4 entries (4 files):
- 4. jof-3705502-Dichotomous Key to Red Species of Laccaria in Europe and North America.pdf
- Table S1.pdf
- Table S2.pdf
- Table S3.pdf
